# Supplementary material for: Dietary Trends and Lifestyle Habits Among University Students: Analysis of Consumption Patterns and Nutritional Risks
Source: Nutrients. 2026 Feb 5;18(3):532. doi: 10.3390/nu18030532 (PMC12899427; doi:10.3390/nu18030532)
Supplement: Supplementary file 1 [file nutrients-18-00532-s001.zip]

Archive with 1 entries (1 files):
- nutrients-4103972-supplementary.pdf
